# Supplementary material for: Explainable AI identifies diagnostic cells of genetic AML subtypes
Source: PLOS Digit Health. 2023 Mar 15;2(3):e0000187. doi: 10.1371/journal.pdig.0000187 (PMC10016704; doi:10.1371/journal.pdig.0000187)
Supplement: S1 Table — (XLSX) [file pdig.0000187.s001.xlsx]

## Sheet: Tabelle1
Diagnostic relevance	Cell type	Annotated cells
PML::RARA specific	Atypical promyelocyte	65
	Atypical promyelocyte with Auer rod	1
	Atypical promyelocyte, bilobed	18
	Faggot cell	1
NPM1 specific	Cup-like blast	26
CBFB::MYH11 specific	Pathological eosinophil	0
RUNX1::RUNX1T1 specific	Myeloblast with long auer rod	5
Indicates AML	Myeloblast	422
	Myeloblast with auer rod	4
	Monoblast	2
	Promoncyte	35
Can indicate AML	Myelocyte	5
	Promyelocyte	5
	Normocyte	35
	Erythroblast	1
	Monocyte	266
Healthy / AML unrelated	Basophil granulocyte	1
	Eosinophil granulocyte	8
	Neutrophil granulocyte (segmented)	224
	Neutrophil granulocyte (band)	31
	Metamyelocyte	11
	Typical lymphocyte	224
	Reactive lymphocyte	91
	Large granular lymphocyte	56
	Mononucleosis	0
	Neoplastic lymphocyte	0
	Plasma cell	0
	Hair cell	0
No clinical assessment	Other / Smudge	407
	Ambiguous	39
